# Supplementary material for: Trends in Pneumococcal and Bacterial Meningitis in Brazil from 2007 to 2019
Source: Vaccines (Basel). 2023 Jul 25;11(8):1279. doi: 10.3390/vaccines11081279 (PMC10459388; doi:10.3390/vaccines11081279)
Supplement: Supplementary file 1 [file vaccines-11-01279-s001.zip]

Archive with 1 entries (1 files):
- vaccines-2509616-supplementary.pdf
